# Supplementary material for: Discovering novel SNPs that are correlated with patient outcome in a Singaporean cancer patient cohort treated with gemcitabine-based chemotherapy
Source: BMC Cancer. 2018 May 11;18:555. doi: 10.1186/s12885-018-4471-x (PMC5948914; doi:10.1186/s12885-018-4471-x)
Supplement: Supplementary file 1 — Table S1. Pyrosequencing primers of the six final candidate SNPs. Table S2. Detailed result of the 77 nsSNPs (in separated Excel file). Table S3. Genotyping result of the six final candidate SNPs for 90 NSCLC patient samples. (37 zip) [file 12885_2018_4471_MOESM1_ESM.zip]

Archive with 2 entries (2 files):
- Supplement_info_2018_finalR2.docx
- TableS2R2.xlsx
