# Supplementary material for: Discovering novel SNPs that are correlated with patient outcome in a Singaporean cancer patient cohort treated with gemcitabine-based chemotherapy
Source: BMC Cancer. 2018 May 11;18:555. doi: 10.1186/s12885-018-4471-x (PMC5948914; doi:10.1186/s12885-018-4471-x)
Supplement: Supplementary file 1 — Table S1. Pyrosequencing primers of the six final candidate SNPs. Table S2. Detailed result of the 77 nsSNPs (in separated Excel file). Table S3. Genotyping result of the six final candidate SNPs for 90 NSCLC patient samples. (37 zip) [file 12885_2018_4471_MOESM1_ESM.zip › TableS2R2.xlsx]

## Sheet: Table S2 summary
Table S2 Detailed results of the 77 nsSNPs 15 common nsSNPs out of the 77 nsSNPs that passed 3 out of 5 criteria are shown in orange background and 6 of them that we selected as final candidate SNPs are marked in red in rsID. "*" after rsIDs in rsIDs column stated the SNP that were found to be previsouly tested in the Singaporean NSCLC patient cohort (Soo et al. 2009) Soo, R.A., Wang, L.Z., Ng, S…

## Sheet: Table S2
No.	Official gene symbol	Entrez GeneID	official full name (Entrez gene)	rsID	amino acid change	1st criteria							2nd criteria	3rd criteria	4th criteria	PDB ID	5th criteria	Gene found from	No. of significant results out of 5 criteria
						Genotype	Chinese minor allele	Chinese MAF	Malay minor allele	Malay MAF	Indian minor allele	Indian MAF	PolyPhen-2, pph2_prob's score	SIFT, score	SNP is located in the functional domain		FoldX avarage ddG (kcal/mol) run over 5 times, SD
1	SLC28A1	9154	solute carrier family 28 (sodium-coupled nucleoside transporter), member 1	rs2242047*	R510C	C/T	T	0.422	T	0.343	T	0.084	probably damaging, 0.999	damaging, 0.05	Na+ dependent nucleoside transporter N-terminus (PF07662)	-	-	literature	4
2	POLR2A	5430	polymerase (RNA) II (DNA directed) polypeptide A, 220kDa	rs2228130	N764K	C/T	T	0.047	T	0.067	T	0.012	probably damaging, 1	damaging, 0	RNA polymerase Rpb1, domain 4 (PF05000)	1I3Q chain A	1.13, 0.09	hsa00240	4
3	PARP1	142	poly (ADP-ribose) polymerase 1	rs1136410	V762A, V762E, V762G	A/G	G	0.464	G	0.348	G	0.06	possibly damaging, 0.728	tolerated, 0.36	Poly(ADP-ribose) polymerase, regulatory domain (PF02877)	1UK0 chain A	-0.52, 0.01	PPI	4
4	UMPS	7372	uridine monophosphate synthetase	rs3772809	I446V	A/G	G	0.052	G	0.034	-	-	benign, 0	tolerated, 0.67	OMPdecase (PF00215)	3BVJ chain A	1.008, 0	hsa00240	3
5	DPYD	1806	dihydropyrimidine dehydrogenase	rs2297595	M166V	C/T	C	0.021	C	0.017	C	0.079	probably damaging, 1	damaging, 0.01	no	1H7W chain A	3.88, 0.105	hsa00240	3
6	TXNRD2	10587	thioredoxin reductase 2	rs5748469	A66S	A/C	C	0.12	C	0.109	C	0.446	probably damaging, 0.99	damaging, 0.01	Pyridine nucleotide-disulphide oxidoreductase (PF07992)	1ZDL chain A	0.12, 0	hsa00240	3
7	ENTPD4	9583	ectonucleoside triphosphate diphosphohydrolase 4	rs2272641	K354E	C/T	C	0.24	C	0.174	C	0.127	benign, 0.001	tolerated, 0.42	GDA1/CD39 (nucleoside phosphatase) family (PF01150)	3ZX3 chain A	-0.64, 0.86	hsa00240	3
8	RRN3	54700	RNA polymerase I transcription factor homolog (S. cerevisiae)	rs2941256	I348M	C/T	C	0.005	C	0.011	C	0.102	possibly damaging, 0.947	tolerated, 0.09	RNA polymerase I specific transcription initiation factor RRN3 (PF05327)	problem with modeling	-1.552, 0.09	PPI	3
9	ABCG2	9429	ATP-binding cassette, sub-family G (WHITE), member 2	rs2231142	Q141K	G/T	T	0.354	T	0.292	T	0.072	benign, 0.372	tolerated, 0.34	ABC transporter (PF00005)	1Q12 chain A	1.93, 0.1	literature	3
10	CHUK	1147	conserved helix-loop-helix ubiquitous kinase	rs2230804	V268I	C/T	C	0.495	C	0.427	T	0.366	benign, 0	tolerated, 0.53	Protein kinase domain (PF00069)	3QA8 chain A	-0.73, 0.1	PPI	3
11	SLC29A3	55315	solute carrier family 29 (nucleoside transporters), member 3	rs780668	S158F	C/T	T	0.469	C	0.461	C	0.458	possibly damaging, 0.656	tolerated, 0.09	no	1PW4 chain A	-1.14, 0.04	literature	3
12	UCK1	83549	uridine-cytidine kinase 1	rs2296957	A180T	C/T	C	0.084	C	0.063	C	0.042	n/a (error)	damaging, 0.01	Phosphoribulokinase / Uridine kinase family (PF00485)	-	-	hsa00240	3
13	DDX52	11056	DEAD (Asp-Glu-Ala-Asp) box polypeptide 52	rs7224513	R264S	C/T	C	0.479	T	0.494	C	0.458	probably damaging, 0.965	tolerated, 0.2	DEAD/DEAH box helicase (PF00270)	3DKP chain A	1.299, 0.21	PPI	3
14	HELB	92797	helicase (DNA) B	rs1168312	T980I	C/T	T	0.286	T	0.202	T	0.199	possibly damaging, 0.829	damaging, 0.01	no	-	-	PPI	3
15	NT5C2	22978	5'-nucleotidase, cytosolic II	rs3740387	D549E	A/G	A	0.49	A	0.427	A	0.446	possibly damaging, 0.474	damaging, 0.0	no	-	-	hsa00240	3
16	SLC29A3	55315	solute carrier family 29 (nucleoside transporters), member 3	rs2487068	I326V	A/G	A	0.302	A	0.253	A	0.253	benign, 0.002	tolerated, 1	Nucleoside transporter (PF01733)	-	-	literature	2
17	UBTF	7343	upstream binding transcription factor, RNA polymerase I	rs2071167	K533N	C/T	C	0.25	C	0.371	T	0.241	benign, 0.083	tolerated, 0.14	HMG (high mobility group) box 5 (PF14887)	1L8Y chain A	1.3, 0.16	PPI	2
18	ENTPD8	377841	ectonucleoside triphosphate diphosphohydrolase 8	rs6606582	L62P	A/G	A	0	A	0	A	0.054	benign, 0	tolerated, 0.71	GDA1/CD39 (nucleoside phosphatase) family (PF01150)	3CJ1 chain A	-1.66, 0.11	hsa00240	2
19	SLC29A3	55315	solute carrier family 29 (nucleoside transporters), member 3	rs2252996	V239I	A/G	G	0.344	G	0.275	G	0.271	benign, 0.002	tolerated, 0.72	Nucleoside transporter (PF01733)	-	-	literature	2
20	PRIM1	5557	primase, DNA, polypeptide 1 (49kDa)	rs2277339	D5A	G/T	G	0.161	G	0.107	G	0.09	probably damaging, 0.992	tolerated, 0.07	no	-	-	hsa00240	2
21	POLA2	23649	polymerase (DNA directed), alpha 2 (70 kD subunit)	rs487989*	G583R	A/G	A	0.073	A	0.107	A	0.187	possibly damaging, 0.474	tolerated, 0.45	no	3FLO chain A	3.238, 0.09	hsa00240	2
22	POLE	5426	polymerase (DNA directed), epsilon	rs5744751	A252V	A/G	A	0.109	A	0.118	A	0.072	benign, 0.007	tolerated, 0.35	DNA polymerase family B, exonuclease domain (PF03104)	4M8O chain A	1.86, 0.169	hsa00240	2
23	SLC28A3	64078	solute carrier family 28 (sodium-coupled nucleoside transporter), member 3	rs11568392	Y558Ter	A/G	A	0.099	A	0.062	A	0	n/a (nonsense)	n/a (nonsense)	Na+ dependent nucleoside transporter C-terminus (PF07662)	-	-	literature	2
24	POLE4	56655	polymerase (DNA-directed), epsilon 4 (p12 subunit)	rs12366	G17V	G/T	T	0.451	T	0.392	T	0.256	possibly damaging, 0.468	tolerated, 0.38	no	-	-	hsa00240	2
25	POLR1E	64425	polmerase (RNA) I polypeptide E, 53 kDa	rs10814571	R383K	A/G	A	0.295	A	0.292	A	0.199	benign, 0.434	tolerated, 1	A49-like RNA polymerase I associated factor (PF06870)	-	-	hsa00240	2
26	CMPK2	129607	cytidine monophosphate (UMP-CMP) kinase 2, mitochondrial	rs6712141	K433R	C/T	C	0.078	C	0.045	C	0.024	benign, 0.023	tolerated, 0.26	Thymidylate kinase (PF02223)	-	-	hsa00240	2
27	POLR3G	10622	polymerase (RNA) III (DNA directed) polypeptide G (32kD)	rs2162986	A128T	C/T	T	0.079	T	0.057	T	0	benign, 0	tolerated, 0.39	DNA-directed RNA polymerase III subunit Rpc31 (PF11705)	-	-	hsa00240	2
28	ABCC10	89845	ATP-binding cassette, sub-family C (CFTR/MRP), member 10	rs2125739	I948T, I920T	C/T	C	0.141	C	0.062	C	0.187	benign, 0	tolerated, 0.81	ABC transporter transmembrane region (PF00664)	-	-	literature	2
29	SLC28A1	9154	solute carrier family 28 (sodium-coupled nucleoside transporter), member 1	rs8187758*	Q237K	A/C	A	0.271	A	0.303	A	0.434	possibly damaging, 0.927	tolerated, 1	Na+ dependent nucleoside transporter N-terminus (PF01773)	-	-	literature	2
30	CTDP1	9150	CTD (carboxy-terminal domain, RNA polymerase II, polypeptide A) phosphatase, subunit 1	rs2279103	T221M	C/T	T	0.146	T	0.152	T	0.096	benign, 0.103	tolerated, 0.188	NLI interacting factor-like phosphatase (PF03031)	3EF0 chain A	-1.674, 0.05	PPI	2
31	WRN	7486	Werner syndrome, RecQ helicase-like	rs1346044	C1367R	C/T	C	0.083	C	0.09	C	0.271	possibly damaging, 0.744	tolerated, 0.08	no	-	-	PPI	1
32	PNPT1	87178	polyribonucleotide nucleotidyltransferase 1	rs7594497	N590D	C/T	C	0.036	C	0.039	C	0.084	benign, 0	tolerated, 0.66	no	3U1K chain A	1.95, 0.02	hsa00240	1
33	ATF7IP	55729	activating transcription factor 7 interacting protein	rs3213764	K530R	A/G	A	0.396	A	0.472	G	0.488	probably damaging, 0.974	tolerated, 0.49	no	-	-	PPI	1
34	POLR3E	55718	polymerase (RNA) III (DNA directed) polypeptide E (80kD)	rs2347	S46A	G/T	G	0.005	G	0.045	G	0.169	benign, 0.153	tolerated, 0.35	Sin-like protein conserved region (PF04801)	-	-	hsa00240	1
35	SLC28A1	9154	solute carrier family 28 (sodium-coupled nucleoside transporter), member 1	rs2290272*	V189I	A/G	A	0.385	A	0.36	G	0.464	benign, 0.002	tolerated, 1	Na+ dependent nucleoside transporter N-terminus (PF01773)	-	-	literature	1
36	DPYD	1806	dihydropyrimidine dehydrogenase	rs1801159	I543V	C/T	C	0.203	C	0.208	C	0.09	benign, 0	tolerated, 0.26	Dihydroorotate dehydrogenase (PF01180)	1H7W chain A	0.49, 0.002	hsa00240	1
37	CDA	978	cytidine deaminase	rs2072671	K27Q	A/C	C	0.099	C	0.191	C	0.217	benign, 0.004	tolerated, 0.3	Cytidine and deoxycytidylate deaminase zinc-binding region (PF00383)	1MQ0 chain A	0.22, 0.02	hsa00240	1
38	CDKN1A	1026	cyclin-dependent kinase inhibitor 1A (p21, Cip1)	rs1801270	S31R	A/C	A	0.49	A	0.382	A	0.175	benign, 0	tolerated, 0.96	Cyclin-dependent kinase inhibitor (PF02234)	1JSU chain C	-0.113, 0.01	PPI	1
39	POLR1B	84172	polymerase (RNA) I polypeptide B, 128kDa	rs1545133	S295L	C/T	T	0.328	T	0.455	C	0.488	benign, 0	tolerated, 0.46	RNA polymerase Rpb2, domain 2 (PF04561)	2PMZ chain B	-0.038, 0.1	hsa00240	1
40	WRN	7486	Werner syndrome, RecQ helicase-like	rs2230009	V114I	A/G	A	0.021	A	0.09	A	0.078	benign, 0.002	tolerated, 1	3'-5' exonuclease (PF01612)	2FBT chain A	-0.46, 0.03	PPI	1
41	PNP	4860	purine nucleoside phosphorylase	rs1049564	G51S	A/G	A	0.182	A	0.219	A	0.133	benign, 0	tolerated, 0.78	Phosphorylase superfamily (PF01048)	3GB9 chain A	-0.089, 0.0	hsa00240	1
42	SLC28A1	9154	solute carrier family 28 (sodium-coupled nucleoside transporter), member 1	rs2242046*	D521N	A/G	A	0.089	A	0.107	A	0.271	benign, 0.025	tolerated, 0.32	Na+ dependent nucleoside transporter C-terminus (PF07662)	-	-	literature	1
43	POLE	5426	polymerase (DNA directed), epsilon	rs5744934	N1396S	C/T	C	0.021	C	0.045	C	0.217	benign, 0.068	damaging, 0.03	no	-	-	hsa00240	1
44	TXNRD2	10587	thioredoxin reductase 2	rs5992495	S299R	G/T	G	0.064	-	-	G	0.136	benign, 0	tolerated, 0.56	Pyridine nucleotide-disulphide oxidoreductase (PF07992)	1ZDL chain A	0.452, 0.02	hsa00240	1
45	SMARCA5	8467	SWI/SNF related, matrix associated, actin dependent regulator of chromatin, subfamily a, member 5	rs11100790	Y94Ter	C/T	T	0.417	C	0.393	C	0.145	n/a (nonsense)	n/a (nonsense)	no	-	-	PPI	1
46	POLR3B	55703	polymerase (RNA) II (DNA directed) polypeptide B	rs10861607	Y685Ter	C/T	T	0.26	T	0.36	C	0.422	n/a (nonsense)	n/a (nonsense)	RNA polymerase Rpb2, domain 6 (PF00562)	-	-	hsa00240	1
47	CD3EAP	10849	CD3e molecule, epsilon associated protein	rs735482	K259T	A/C	C	0.411	C	0.318	C	0.268	benign, 0	tolerated, 0.59	no	-	-	PPI	1
48	CD3EAP	10849	CD3e molecule, epsilon associated protein	rs3212986	Q504K	A/C	A	0.339	A	0.36	A	0.331	possibly damaging, 0.761	tolerated, 1	no	-	-	PPI	1
49	TP53	7157	tumor protein p53	rs1042522	P72R	-	-	-	-	-	C	0.414	benign, 0.001	tolerated, 0.26	no	2GS0 chain A	0.74, 0	PPI	1
50	POLD4	57804	polymerase (DNA-directed), delta 4	rs28364240	R39P	C/G	G	0.036	G	0.045	G	0.262	benign, 0	tolerated, 0.28	DNA polymerase delta, subunit 4 (PF04081)	-	-	hsa00240	1
51	SLC28A3	64078	solute carrier family 28 (sodium-coupled nucleoside transporter), member 3	rs10868138*	Y113C	C/T	C	0.073	C	0.084	C	0.096	benign, 0.434	damaging, 0.01	no	-	-	literature	1
52	CD3EAP	10849	CD3e molecule, epsilon associated protein	rs2336219	D394N	A/G	A	0.411	A	0.32	A	0.271	benign, 0	tolerated, 0.5	no	-	-	PPI	1
53	CD3EAP	10849	CD3e molecule, epsilon associated protein	rs762562	K373E	A/G	G	0.417	G	0.32	G	0.271	benign, 0	tolerated, 1	no	-	-	PPI	1
54	ENTPD6	955	ectonucleoside triphosphate diphosphohydrolase 6 (putative)	rs2076559	S14N	A/G	G	0.38	A	0.393	A	0.355	benign, 0.18	tolerated, 0.12	no	-	-	hsa00240	0
55	TAF1C	9013	TATA box binding protein (TBP)-associated factor, RNA polymerase I, C, 110kDa	rs4150176	R816H	C/T	T	0	T	0.006	T	0.054	benign, 0.003	tolerated, 0.12	no	-	-	PPI	0
56	NOP56	10528	NOP56 ribonucleoprotein homolog (yeast)	rs2273137	I121V	A/G	G	0.266	G	0.343	G	0.181	benign, 0.089	tolerated, 0.18	no	-	-	PPI	0
57	SLC28A2	9153	solute carrier family 28 (sodium-coupled nucleoside transporter), member 2	rs11854484*	P22L	C/T	T	0.135	T	0.219	T	0.458	benign, 0.001	tolerated, 0.38	no	-	-	literature	0
58	DDX52	11056	DEAD (Asp-Glu-Ala-Asp) box polypeptide 52	rs7216445	M403L	C/T	T	0.464	T	0.489	T	0.41	benign, 0.004	tolerated, 0.34	no	2I4I chain A	-0.324, 0.07	PPI	0
59	UPP2	151531	uridine phosphorylase 2	rs6710480	R10S	G/T	T	0.13	T	0.14	-	-	benign, 0.001	tolerated, 0.88	no	-	-	hsa00240	0
60	WRN	7486	Werner syndrome, RecQ helicase-like	rs1800391	M386I	A/G	A	0	A	0.011	A	0.09	benign, 0.204	tolerated, 0.29	no	-	-	PPI	0
61	DDX20	11218	DEAD (Asp-Glu-Ala-Asp) box polypeptide 20	rs197412	I636T	C/T	C	0.271	C	0.348	C	0.268	benign, 0	tolerated, 1	no	-	-	PPI	0
62	IPO4	79711	importin 4	rs7146310	A513V	A/G	A	0.411	A	0.438	A	0.464	benign, 0.002	tolerated, 0.1	no	2QMR chain A	0.265, 0	PPI	0
63	DPYD	1806	dihydropyrimidine dehydrogenase	rs1801265	R29C	A/G	G	0.065	G	0.084	G	0.259	benign, 0	tolerated, 0.41	no	1H7W chain A	0.07, 0.038	hsa00240	0
64	SLC28A2	9153	solute carrier family 28 (sodium-coupled nucleoside transporter), member 2	rs1060896*	S75R	A/C	A	0.146	A	0.281	A	0.482	benign, 0	tolerated, 0.71	no	-	-	literature	0
65	DDX20	11218	DEAD (Asp-Glu-Ala-Asp) box polypeptide 20	rs85276	I762T	C/T	C	0.01	C	0.034	C	0.066	benign, 0	tolerated, 1	no	-	-	PPI	0
66	DDX20	11218	DEAD (Asp-Glu-Ala-Asp) box polypeptide 20	rs197414	R693S	A/C	A	0.01	A	0.034	A	0.066	benign, 0.002	tolerated, 0.81	no	-	-	PPI	0
67	SLC29A3	55315	solute carrier family 29 (nucleoside transporters), member 3	rs2277257	R18G	A/G	G	0.276	G	0.427	A	0.446	benign, 0.001	tolerated, 0.39	no	-	-	literature	0
68	HELB	92797	helicase (DNA) B	rs1185244	P966L	C/T	C	0.474	C	0.483	T	0.482	benign, 0.016	tolerated, 0.33	no	-	-	PPI	0
69	NOLC1	9221	nucleolar and coiled-body phosphoprotein 1	rs1049455	S456P	C/T	C	0	C	0.011	C	0.054	benign, 0	tolerated, 0.392	no	-	-	PPI	0
70	CD3EAP	10849	CD3e molecule, epsilon associated protein	rs3212987	K427=fs	-/GAA	-	0.016	-	0.034	-	0.235	n/a (frameshift)	n/a (frameshift)	no	-	-	PPI	0
71	HELB	92797	helicase (DNA) B	rs4430553	L191P	C/T	C	0.37	C	0.427	T	0.44	benign, 0	tolerated, 0.41	no	-	-	PPI	0
72	ENTPD3	956	ectonucleoside triphosphate diphosphohydrolase 3	rs1047855	A496V	C/T	C	0.484	C	0.5	T	0.416	benign, 0.004	tolerated, 0.66	no	-	-	hsa00240	0
73	POLD1	5424	polymerase (DNA directed), delta 1, catalytic subunit 125kDa	rs1726801	R119H	A/G	A	0.112	A	0.157	-	-	benign, 0.001	tolerated, 0.19	no	3IAY chain A	0.05, 0.03	hsa00240	0
74	NOP56	10528	NOP56 ribonucleoprotein homolog (yeast)	rs6753	M475T	C/T	C	0.323	C	0.427	C	0.283	benign, 0	tolerated, 0.86	no	-	-	PPI	0
75	DHODH	1723	dihydroorotate dehydrogenase (quinone)	rs3213422	K7Q	A/C	A	0.24	A	0.253	C	0.458	benign, 0.002	tolerated, 0.38	no	-	-	hsa00240	0
76	NT5C2	22978	5'-nucleotidase, cytosolic II	rs10883841	T3A	C/T	C	0.146	C	0.153	C	0.042	benign, 0.004	tolerated, 0.25	no	2J2C chain A	0.02, 0.07	hsa00240	0
77	PRKDC	5591	protein kinase, DNA-activated, catalytic polypeptide	rs7830743	I3434T	A/G	G	0.094	G	0.096	G	0.193	benign, 0	tolerated, 0.51	no	-	-	PPI	0
